# Supplementary material for: Pharmacoinformatics-Based Approach for Uncovering the Quorum-Quenching Activity of Phytocompounds against the Oral Pathogen, Streptococcus mutans
Source: Molecules. 2023 Jul 19;28(14):5514. doi: 10.3390/molecules28145514 (PMC10383507; doi:10.3390/molecules28145514)
Supplement: Supplementary file 1 [file molecules-28-05514-s001.zip]

Archive with 1 entries (1 files):
- molecules-2471070-supplementary.pdf
